# Supplementary material for: Naturally Derived Silicone Surfactants Based on Saccharides and Cysteamine
Source: Molecules. 2021 Aug 8;26(16):4802. doi: 10.3390/molecules26164802 (PMC8399498; doi:10.3390/molecules26164802)
Supplement: Supplementary file 1 [file molecules-26-04802-s001.zip]

Archive with 1 entries (1 files):
- molecules-1318947-supplementary.pdf
